# Supplementary material for: Microbiome composition and presence of cultivable commensal groups of Southern Tamanduas (Tamandua tetradactyla) varies with captive conditions
Source: Anim Microbiome. 2024 May 2;6:21. doi: 10.1186/s42523-024-00311-w (PMC11064412; doi:10.1186/s42523-024-00311-w)
Supplement: Supplementary file 1 — Additional file 1. Values supporting results of alpha diversity using Shannon and Simpson diversity (Table S1). [file 42523_2024_311_MOESM1_ESM.xlsx]

## Sheet: Sheet1
location	Shannon	Simpson
L1	7.50991	0.141909
L1	6.74334	0.0905254
L1	7.10333	0.205346
L1	7.41556	0.121199
L1	7.16994	0.129439
L2	7.78572	0.242331
L2	7.84432	0.213857
L3	8.23157	0.286479
L3	8.16627	0.207385
L4	7.66746	0.363794
L4	7.85621	0.245402
