# Supplementary material for: Microbiome composition and presence of cultivable commensal groups of Southern Tamanduas (Tamandua tetradactyla) varies with captive conditions
Source: Anim Microbiome. 2024 May 2;6:21. doi: 10.1186/s42523-024-00311-w (PMC11064412; doi:10.1186/s42523-024-00311-w)
Supplement: Supplementary file 4 — Additional file 4. Detected counts and species variability across the animal samples using culture-dependent methods; all detected bacterial species (Table S2A), results based on the media: different Willkins agars (Table S2B), Rogosa agar (Table S2C), TBX agar (Table S2D). [file 42523_2024_311_MOESM4_ESM.xlsx]

## Sheet: Table 2A_all species & animals
Identified species	L1					L2		L3		L4
	AE1	AE2	AE3	AE4	AE5	AE6	AE7	AE8	AE9	AE10	AE11
Acinetobacter lwoffii	û	û	û	û	û	û	û	û	ü	û	û
Actinomyces urogenitalis	û	û	û	û	û	ü	ü	ü	ü	û	ü
Bacillus cereus	ü	û	ü	û	û	û	û	û	û	û	û
Bacteroides fragilis	û	û	û	û	û	û	û	û	ü	ü	ü
Bacteroides uniformis	û	û	û	û	û	ü	ü	û	ü	û	ü
Bifidobacterium animalis	û	ü	û	ü	û	ü	û	û	û	û	û
Bifidobacterium anseris	û	û	û	û	û	û	û	û	û	û	ü
Bifidobacterium asterides	û	û	û	û	û	û	û	û	û	û	ü
Bifidobacterium pseudolongum	ü	û	ü	û	û	û	û	û	û	û	û
Citrobacter amalonaticus	û	û	û	û	ü	û	û	û	û	û	û
Citrobacter braakii	û	û	û	û	û	ü	ü	û	û	ü	ü
Citrobacter freundii	û	ü	û	û	ü	ü	ü	û	ü	ü	ü
Citrobacter koseri	û	û	û	û	û	û	û	û	û	û	û
Citrobacter murliniae	û	û	û	û	û	û	û	û	û	ü	û
Citrobacter youngae	û	û	û	û	ü	ü	û	û	ü	ü	û
Clostridium baratii	ü	ü	ü	ü	ü	ü	ü	ü	û	ü	ü
Clostridium colicanis	û	ü	ü	ü	ü	ü	ü	ü	ü	ü	ü
Clostridium perfringens	ü	ü	ü	ü	ü	û	ü	û	ü	ü	ü
Collinsella aerofaciens	û	û	û	û	û	ü	ü	û	û	ü	ü
Enterobacter cloacae	û	ü	û	û	ü	ü	ü	ü	û	û	ü
Enterobacter hormaechei	û	û	ü	û	ü	û	ü	ü	û	ü	ü
Enterobacter kobei	û	û	û	û	ü	ü	ü	û	û	û	û
Enterococcus avium	û	û	û	û	û	û	û	û	ü	û	û
Enterococcus casseliflavus	û	û	û	û	û	ü	û	û	û	û	û
Enterococcus faecalis	û	ü	û	ü	ü	ü	ü	û	û	ü	ü
Enterococcus faecium	ü	ü	û	ü	ü	û	û	ü	û	ü	ü
Enterococcus hirae	ü	û	û	ü	ü	ü	û	ü	ü	ü	ü
Enterococcus saccharolyticus	û	û	û	û	û	ü	ü	û	û	û	û
Escherichia coli	ü	ü	ü	ü	ü	ü	ü	ü	ü	ü	ü
Eubacterium tenue	û	û	û	û	û	û	û	ü	ü	û	û
Hungatella hathewayi	û	û	û	û	û	ü	û	û	û	û	û
Klebsiella aerogenes	ü	û	û	û	û	û	û	û	û	û	û
Klebsiella pneumoniae	ü	ü	û	û	ü	ü	û	û	û	û	û
Klebsiella variicola	û	û	û	û	û	ü	ü	û	û	û	û
Kluyvera ascorbata	û	û	û	û	û	ü	ü	û	û	û	û
Lactobacillus curvatus	ü	ü	û	û	ü	û	û	û	ü	û	û
Lactobacillus sakei	ü	ü	ü	ü	û	û	û	û	û	û	û
Lactococcus garvieae	ü	ü	ü	ü	ü	ü	ü	û	û	ü	ü
Lactococcus lactis	û	ü	û	û	û	û	û	û	û	ü	û
Limosilactobacillus reuteri	ü	û	û	û	û	û	û	ü	û	û	û
Ochrobactrum tritici	û	û	û	ü	û	û	û	û	û	û	û
Paeniclostridium sordellii	û	û	ü	ü	û	û	û	ü	ü	ü	ü
Parabacteroides distasonis	û	û	û	û	û	ü	û	û	ü	û	û
Paraclostridium bifermentans	ü	ü	ü	ü	ü	û	û	û	ü	ü	ü
Pediococcus acidilactici	û	û	û	û	û	û	û	ü	û	û	ü
Pediococcus pentosaceus	ü	ü	ü	ü	ü	ü	û	ü	ü	ü	ü
Phocaeicola massiliensis	û	û	û	û	û	û	û	û	ü	û	ü
Phocaeicola vulgatus	û	û	û	û	û	ü	ü	û	û	ü	û
Prevotella copri	û	û	û	û	û	ü	û	û	û	û	û
Raoultella ornithinolytica	û	û	û	û	û	ü	ü	û	û	û	û
Raoultella planticola	û	û	û	û	û	û	ü	û	û	û	û
Secundilactobacillus malefermentans	û	û	û	û	û	ü	û	û	û	û	û
Sphingobacterium thalpophilum	û	û	û	ü	û	û	û	û	û	û	û
Staphylococcus capitis	û	û	û	û	û	ü	û	û	û	û	û
Staphylococcus saprophyticus	û	û	û	û	û	û	û	û	û	û	ü
Staphylococcus warneri	û	û	û	û	û	ü	ü	û	û	û	û
Streptococcus lutetiensis	ü	ü	ü	ü	ü	û	ü	û	ü	ü	ü
Trichosporon asahii	û	û	û	ü	û	û	û	û	û	û	û
Veillonella dispar	û	û	û	û	ü	û	û	û	û	û	û
Veillonella ratti	û	û	û	û	ü	û	û	û	û	û	û
Weissella cibaria	û	û	û	û	ü	û	û	û	û	û	û
Weissella confusa	û	û	û	û	û	û	û	û	û	û	ü
Weissella paramesenteroides	û	û	û	ü	û	ü	ü	ü	û	û	û
NRI*	ü	ü	û	û	ü	ü	ü	ü	ü	ü	ü
*NRI - not reliable identification

## Sheet: Table 2B_Willkins media
Location	Animal	Medium	log CFU/g		Paeniclostridium sordellii	Paraclostridium bifermentans	Clostridium perfringens	Clostridium baratii	Clostridium colicanis	Bifidobacterium anseris	Bifidobacterium asterides	Bifidobacterium pseudolongum g.	Bifidobacterium animalis	Other detected species on the used media
			Avg.	SD
Zoo Olomoc	AE1	WSP	9.32	0.471487	û	û	ü	ü	û	û	û	û	û	Lactobacillus curvatus, Lactobacillus sakei, Pediococcus pentosaceus, Streptococcus lutetiensis
		WSP MUP	7.87	0.409268	û	û	ü	ü	û	û	û	û	û	Bacillus cereus, Pediococcus pentosaceus
		WSP MUP NORF 1	5.54	1.62037	û	ü	ü	û	û	û	û	ü	û	Lactobacillus curvatus, Pediococcus pentosaceus
		WSP MUP NORF 2	4.49	0.0565685	û	ü	û	û	û	û	û	ü	û	Lactobacillus curvatus, Pediococcus pentosaceus
	AE2	WSP	9.42667	0.440946	û	û	û	ü	ü	û	û	û	û	Lactobacillus sakei, Lactococcus garvieae, Lactococcus lactis, Pediococcus pentosaceus, Streptococcus lutetiensis
		WSP MUP	8.06333	0.353459	û	û	ü	ü	ü	û	û	û	û	Pediococcus pentosaceus, Streptococcus lutetiensis
		WSP MUP NORF 1	5.76	1.76808	û	ü	ü	û	û	û	û	û	ü	Pediococcus pentosaceus
		WSP MUP NORF 2	4.08	0.0141421	û	û	ü	û	û	û	û	û	û	Lactobacillus curvatus, Pediococcus pentosaceus
	AE3	WSP	9.11667	0.0152753	û	û	ü	û	û	û	û	û	û	Escherichia coli, Lactobacillus sakei, Lactococcus garvieae, Pediococcus pentosaceus, Streptococcus lutetiensis
		WSP MUP	7.64	0.141774	û	û	ü	ü	ü	û	û	û	û	Bacillus cereus
		WSP MUP NORF 1	5.66333	0.367741	ü	ü	ü	û	û	û	û	û	û	Pediococcus pentosaceus, Streptococcus lutetiensis
		WSP MUP NORF 2	4.485	0.0212132	û	û	û	û	û	û	û	ü	û	Pediococcus pentosaceus
	AE4	WSP	9.17667	0.882345	û	û	û	ü	ü	û	û	û	û	Enterococcus hirae, Lactobacillus sakei, Lactococcus garviea, Pediococcus pentosaceus, Streptococcus lutetiensis
		WSP MUP	7.9	0.326037	û	û	ü	ü	ü	û	û	û	û	Pediococcus pentosaceus
		WSP MUP NORF 1	5.38	1.08503	û	ü	ü	û	û	û	û	û	ü	Pediococcus pentosaceus
		WSP MUP NORF 2	4.415	0.0212132	ü	ü	ü	û	û	û	û	û	û	Enterococcus faecalis
	AE5	WSP	9.42333	0.462853	û	û	ü	û	û	û	û	û	û	Lactobacillus curvatus, Lactococcus garvieae, Pediococcus pentosaceus, Streptococcus lutetiensis, Veillonella dispar, Veillonella ratti, Weissella cibaria, Weissella confusa
		WSP MUP	7.81	0.36756	û	û	ü	ü	ü	û	û	û	û
		WSP MUP NORF 1	6.22333	0.446356	û	ü	ü	û	û	û	û	û	û
		WSP MUP NORF 2	4.58	0.0282843	û	ü	ü	û	û	û	û	û	û	Enterococcus faecalis, Pediococcus pentosaceus
Private breeder	AE6	WSP	8.74667	0.259294	û	û	û	û	û	û	û	û	û	Bacteroides uniformis, Collinsella aerofaciens, Enterococcus saccharolyticus, Escherichia coli, Lactococcus garvieae, Parabacteroides distasonis, Prevotella copri, Raoultella ornithinolytica
		WSP MUP	7.65	0.112694	û	û	û	ü	ü	û	û	û	û	Staphylococcus capitis, Staphylococcus warneri
		WSP MUP NORF 1	5.08333	0.0862168	û	û	û	û	û	û	û	û	û	Enterococcus casseliflavus, Enterococcus faecalis, Enterococcus hirae, Escherichia coli, Hungatella hathewayi, Kluyvera ascorbate, Lactococcus garvieae, Pediococcus pentosaceus
		WSP MUP NORF 2	4.73	0.0282843	û	û	û	û	û	û	û	û	ü	Actinomyces urogenitalis, Enterococcus faecalis, Escherichia coli, Pediococcus pentosaceus, Phocaeicola vulgatus, Prevotella copri, Secundilactobacillus malefermentans
	AE7	WSP	8.76667	0.110151	û	û	û	û	û	û	û	û	û	Bacteroides uniformis, Collinsella aerofaciens, Enterococcus saccharolyticus, Escherichia coli, Kluyvera ascorbate, Lactococcus garvieae, Raoultella ornithinolytica, Raoultella planticola, Streptococcus lutetiensis
		WSP MUP	7.65667	0.126623	û	û	ü	ü	ü	û	û	û	û	Actinomyces urogenitalis, Enterococcus faecalis, Staphylococcus warneri
		WSP MUP NORF 1	5.05667	0.0757188	û	û	ü	û	û	û	û	û	û	Enterococcus faecalis, Escherichia coli, Streptococcus lutetiensis
		WSP MUP NORF 2	5.045	0.0636396	û	û	û	û	û	û	û	û	û	Enterococcus faecalis, Phocaeicola vulgatus
Zoo Ústí nad Labem	AE8	WSP	8.59333	0.061101	û	û	û	û	ü	û	û	û	û	Enterococcus faecium, Enterococcus hirae, Escherichia coli
		WSP MUP	8.02667	0.263122	û	û	û	ü	ü	û	û	û	û	Eubacterium tenue
		WSP MUP NORF 1	5.91	0.343948	ü	û	û	û	û	û	û	û	û	Enterococcus hirae, Escherichia coli, Pediococcus pentosaceus
		WSP MUP NORF 2	6.7	0.127279	û	û	û	û	û	û	û	û	û	Actinomyces urogenitalis
	AE9	WSP	9.18333	0.37099	û	û	û	û	û	û	û	û	û	Bacteroides fragilis, Bacteroides uniformis, Enterococcus avium, Escherichia coli, Parabacteroides distasonis, Phocaeicola massiliensis
		WSP MUP	7.09333	0.640729	û	û	ü	û	ü	û	û	û	û
		WSP MUP NORF 1	5.65333	0.293655	ü	ü	ü	û	û	û	û	û	û	Actinomyces urogenitalis, Enterococcus hirae, Escherichia coli, Eubacterium tenue
		WSP MUP NORF 2	5.76	0.0707107	ü	ü	û	û	û	û	û	û	û	Actinomyces urogenitalis, Streptococcus lutetiensis
Zoo Lešná	AE10	WSP	8.31333	0.169214	û	û	û	ü	ü	û	û	û	û	Bacteroides fragilis, Collinsella aerofaciens, Enterococcus faecium, Lactococcus garvieae, Lactococcus lactis, Pediococcus pentosaceus, Phocaeicola vulgatus
		WSP MUP	6.46	0.0916515	û	û	ü	ü	ü	û	û	û	û	Enterococcus faecium
		WSP MUP NORF 1	4.13	0.191572	ü	ü	ü	û	û	û	û	û	û	Enterococcus faecalis
		WSP MUP NORF 2	3.405	0.148492	û	û	û	û	û	û	û	û	û	Enterococcus faecalis, Enterococcus faecium
	AE11	WSP	8.87667	0.0929157	û	û	û	û	û	û	û	û	û	Bacillus cereus, Bacteroides fragilis, Bacteroides uniformis, Collinsella aerofaciens, Enterococcus faecalis, Enterococcus faecium, Lactococcus garvieae, Phocaeicola massiliensis, Streptococcus lutetiensis
		WSP MUP	7.66	0.113578	û	û	ü	ü	ü	û	û	û	û	Bacteroides fragilis, Pediococcus pentosaceus
		WSP MUP NORF 1	4.26333	0.491155	ü	ü	ü	û	û	ü	ü	û	û	Bacteroides fragilis, Enterococcus faecalis, Enterococcus hirae, Lactococcus garvieae
		WSP MUP NORF 2	4.9	0.0282843	û	ü	ü	û	û	ü	ü	û	û	Enterococcus faecalis

## Sheet: Table 2B_Rogosa agar
Location	Animal	Medium	log CFU/g		Pediococcus pentosaceus	Pediococcus acidilactici	Limosilactobacillus reuteri	Weissella paramesenteroides	Other detected species on the used media
			Avg.	SD
Zoo Olomoc	AE1	Rogosa	8.88333	0.539011	ü	û	ü	û
	AE2		8.80667	0.698307	ü	û	û	û	Lactobacillus sakei
	AE3		8.82333	0.210792	ü	û	û	û
	AE4		7.99	1.87928	ü	û	û	ü
	AE5		8.08667	0.857982	ü	û	û	û
Private breeder	AE6		7.31667	0.65041	ü	û	û	ü
	AE7		7.04667	0.786405	ü	û	û	ü
Zoo Ústí nad Labem	AE8		6.98667	0.48346	ü	ü	ü	ü	NRI
	AE9		3.86667	3.3546	ü	û	û	û	Lactobacillus curvatus, NRI
Zoo Lešná	AE10		5.82	0.524595	ü	ü	û	û	Weissella confusa
	AE11		5.41667	0.94733	ü	ü	û	ü	Streptococcus lutetiensis, Weissella confusa
									NRI - not reliable identification

## Sheet: Table 2C_TBX agar
	Animal	Media	log CFU/g		Escherichia coli	Enterobacter cloacae	Enterobacter hormaechei	Citrobacter braakii	Citrobacter freundii	Citrobacter murliniae	Citrobacter youngae	Klebsiella pneumoniae	Enterococcus faecalis	Enterococcus faecium	Enterococcus hirae	Lactococcus garvieae	Pediococcus pentosaceus	Streptococcus lutetiensis	Other detected species on the used media
			Avg.	SD
	AE1	TBX - blue/green colored colobies (E. coli with β-glucoronidase activity)	6.88	2.16072	ü	û	û	û	û	û	û	û	û	û	û	û	û	û
	AE2		7.02333	0.837994	ü	û	û	û	û	û	û	û	û	û	û	û	û	û
	AE3		8.02	0.520481	ü	û	û	û	û	û	û	û	û	û	û	û	û	û
	AE4		7.28667	0.916642	ü	û	û	û	û	û	û	û	û	û	û	û	û	û
	AE5		6.77667	0.845715	ü	û	û	û	û	û	û	û	û	û	û	û	û	û
	AE6		8.34667	0.115036	ü	û	û	û	û	û	û	û	û	û	û	û	û	û
	AE7		8.52333	0.298719	ü	û	û	û	û	û	û	û	û	û	û	û	û	û
	AE8		7.87	0.405832	ü	û	û	û	û	û	û	û	û	û	û	û	û	û
	AE9		8.51	0.623618	ü	û	û	û	û	û	û	û	û	û	û	û	û	û
	AE10		5.70667	0.692556	ü	û	û	û	û	û	û	û	û	û	û	û	û	û
	AE11		6.15	0.595735	ü	û	û	û	û	û	û	û	û	û	û	û	û	û
	AE1	TBX - other coliforms bacteria (glucoronidase negative colonies)	8.48	0.28	ü	û	û	û	û	û	û	ü	û	ü	ü	ü	ü	û	Klebsiella aerogenes, NRI
	AE2		8.60667	0.390043	ü	ü	û	û	ü	û	û	ü	ü	ü	û	û	ü	û	NRI
	AE3		8.35	0.420357	ü	û	ü	ü	ü	ü	û	û	ü	û	ü	ü	ü	û	Enterococcus casseliflavus, NRI
	AE4		7.81	0.832346	ü	û	û	û	û	û	û	û	û	ü	ü	ü	ü	ü	Ochrobactrum tritici, Sphingobacterium thalpophilum, Trichosporon asahii
	AE5		7.94333	0.382797	û	ü	ü	û	ü	û	ü	ü	ü	ü	ü	û	ü	ü	Citrobacter amalonaticus, Citrobacter koseri, NRI
	AE6		8.01667	0.395011	ü	ü	û	ü	ü	û	ü	ü	ü	û	ü	û	û	û	Enterobacter kobei, Klebsiella variicola, Kluyvera ascorbata, Raoultella ornithinolytica, NRI
	AE7		8.26	0.121655	ü	ü	ü	ü	ü	û	û	û	ü	û	û	û	û	û	Enterobacter kobei, Klebsiella variicola, Kluyvera ascorbata, Raoultella planticola, NRI
	AE8		6.55667	1.18779	ü	ü	ü	û	û	û	û	û	û	ü	ü	û	û	û
	AE9		3.92333	3.56674	û	û	û	û	ü	û	ü	û	û	û	ü	û	û	û	Acinetobacter lwoffii, NRI
	AE10		7.02333	0.365559	ü	û	ü	ü	ü	ü	ü	û	ü	ü	ü	ü	ü	ü	NRI
	AE11		7.67667	1.19459	û	û	ü	ü	ü	û	û	û	ü	ü	ü	ü	û	ü	Staphylococcus saprophyticus, NRI
																			NRI - not reliable identification
